# Supplementary material for: A new species of Munida Leach, 1820 (Crustacea: Decapoda: Anomura: Munididae) from seamounts of the Nazca-Desventuradas Marine Park
Source: PeerJ. 2021 Jan 5;9:e10531. doi: 10.7717/peerj.10531 (PMC7792524; doi:10.7717/peerj.10531)
Supplement: Supplemental Information 2 [file peerj-09-10531-s002.txt]

>G600-Munida_Chile-16S
GTCTGTATGAAGTTATATGAAGTCTAGCCTGCCCATTGAATAATTTAACG
GCCGCAGTATATTAACTGTGCAAAGGTAGCATAATAATTTGTTTTTTAAT
TGAAGGCTTGTATGAAGGGTTGGACAAAGAATAATCTGTTTCTATTTTTA
TTTTTGAATTTAACTTTTAAGTGAGAAGGCTTAAGTAATTTTGAGGGACG
ATAAGACCCTATAAATCTTTATATTAAGCTATTTTTAGTTAATTAATATT
GTAAATAAGATAATAAAATAGTGTATATTGTGTTGGGGTGATGAGAATAT
AATAAAATAACTGTTCTAAAATGGAAACAATATTGTTTGTATTAATAGTA
GATCCTTTATTGAGATTGAAAGTTTAAGTTACTTTAGGGATAACAGCGTA
ATTTTTTTTGAGAGTTCTTATCGAAAAAAAAGTTTGCGACCTCGATGTTG
AATTAAATTTTCTTTGTGGTGTAGCTGTTACAGGAGAGAGTCTGTTCGAC
TTTTAAATTTTT
